# Supplementary material for: Aquafaba Hydrolysates as Functional Ingredients in Muffin Cakes: Effects on Physicochemical Properties, Quality Attributes, and Antioxidant Activity
Source: Foods. 2025 Oct 30;14(21):3709. doi: 10.3390/foods14213709 (PMC12610219; doi:10.3390/foods14213709)
Supplement: Supplementary file 1 [file foods-14-03709-s001.zip]

Archive with 1 entries (1 files):
- foods-3937612-supplementary.pdf
